# Supplementary material for: Endoscopic submucosal excavation for gastric plexiform fibromyxoma: A case report and systematic review of literature
Source: Front Oncol. 2023 Mar 24;13:1090259. doi: 10.3389/fonc.2023.1090259 (PMC10080140; doi:10.3389/fonc.2023.1090259)
Supplement: Supplementary Table 1 — Characteristics of studies included in the review. [file Table_1.xlsx]

## Sheet: Sheet1
No	Author	Population	Age	Sex	Clinical Presentation	Ulcer	Location	Size (cm)	Diagnosis	Treatment	Prognosis
1	Takahashi et al(1);2007*	Japan	50	M	Acute abdominal pain (perforation)	+	Pyloric antrum	4 × 4 × 2.5	PAMT	Distal gastrectomy	NA
2	Takahashi et al(1);2007*	Japan	68	M	Incidental	-	Pyloric antrum	4.5 × 3.5 × 3.0	PAMT	Partial gastrectomy	Uneventful for 12 months
3	Galant et al (3);2008*	Belgium	61	M	Hematemesis	Erosion	Antrum	3.7	PAMT	Partial gastrectomy	Uneventful for 6 months
4	Rau et al(4);2008*	Germany	50	F	Morning nausea	+	Antrum	1.9 × 1.8 × 0.8	PAMT	Median laparotomy and local excision	No recurrence for 3 months
5	Yoshida et al(5);2008*	USA	19	F	Mass in the stomach	-	Antrum	4.5 × 3.5 × 3.0	PAMT	Distal gastrectomy	Uneventful for 9 months
6	Yoshida et al(5);2008*	USA	46	M	Upper gastrointestinal bleeding	+	Antrum	3.5	PAMT	Distal gastrectomy	Uneventful for 4 months
7	Miettinen et al(6);2009*	USA	38	F	Upper gastrointestinal bleeding, ulcer	+	Antrum, lesser curvature	3 × 2	PF	Distal gastrectomy	Lost
8	Miettinen et al(6);2009*	USA	62	M	Progressive weight loss for months	-	Antrum, pyloric	4 × 4	PF	Partial gastrectomy, omentectomy	Lost
9	Miettinen et al(6);2009*	USA	75	F	Unknown	+	Antrum, serosa	5	PF	Subtotal gastrectomy	Died of unknown cause, 2 months
10	Miettinen et al(6);2009*	USA	65	F	Weight loss, gastric ulcer	+	Antrum, lesser curvature, duodenal bulb	5 × 4.5 × 2.5	PF	Partial gastrectomy	Died of unknown cause, 14.5 years
11	Miettinen et al(6);2009*	USA	33	M	Anemia, weakness	+	Antrum, anterior wall	5.5 × 3.5 × 3.5	PF	50% distal gastrectomy	Alive without disease for 19.7 years
12	Miettinen et al(6);2009*	USA	43	M	Gastrointestinal bleeding	+	Antrum, near pylorus	5.5 × 4.5 × 4.5	PF	Partial gastrectomy	Alive without disease for 18.4 years
13	Miettinen et al(6);2009*	USA	56	F	Unknown	-	Pylorus, duodenal bulb	5.5+3	PF	Partial gastrectomy	Alive without disease for 19.9 years
14	Miettinen et al(6);2009*	USA	50	M	Gastric outlet obstruction	-	Antrum, duodenal bulb	7 × 6 × 6	PF	Distal gastrectomy	Died of unknown cause, 25.5 years
15	Miettinen et al(6);2009*	USA	21	M	Syncope, anemia	+	Antrum, prepyloric, duodenal bulb	9 × 6 × 5	PF	Antrectomy, B1-reconstruction	Alive with unknown status for 22 years
16	Miettinen et al(6);2009*	USA	16	F	Hematemesis	+	Antrum, pylorus	10 × 9 × 6	PF	Distal gastrectomy	Alive with unknown status for 3 years
17	Miettinen et al(6);2009*	USA	30	F	Nonhealing gastric ulcer	+	Antrum	10 × 9 × 6	PF	Distal gastrectomy	Alive without disease for 9 years, alive with unknown status for 24 years
18	Miettinen et al(6);2009*	USA	7	F	Emesis, diarrhea, protruding abdominal mass	-	Antrum, pylorus, duodenal bulb	15 × 11 × 8	PF	Excision of tumor, gastric wall resection at the tumor attachment	Lost
19	Pailoor et al(7);2009*	Malaysia	23	F	Melena	+	Antrum	8.0 × 4.0	PAMT	Partial gastrectomy	Uneventful for 2 months
20	Sing et al(8);2010*	South Africa (Indian)	35	F	Cushingoid appearance, amenorrhea	-	Pyloro-antral region, anterior wall of the greater curvature	4 × 3 × 2	PAMT	Exploratory laparotomy and wide local excision	Uneventful for 12 months
21	Takahashi et al(9);2010*	Japan	23	M	Abdominal pain, abdominal discomfort, melena	+	Antrum, duodenal bulb	14 × 14 × 7	PAMT	Partial gastrectomy	Uneventful for 12 months
22	Tan et al(10);2010*	Australia (Filipino)	34	M	Abdominal mass, abdominal discomfort, decreased appetite (perforation)	+	Antrum	3.5 × 3.4 × 2.5	PAMT	Distal gastrectomy	Uneventful for 2 months
23	Wang et al(11);2010*	China	54	F	Abdominal distension, heartburn, hiccup, regurgitation, loss of appetite	Erosion	Fundus	1.5 × 1.2	PAMT	Endoscopic resection	Uneventful for 6 months
24	Kishi et al(12);2010	Brazil	61	F	Gastric pain	NA	Stomach	2.5×2.3	PF	Partial gastrectomy	Uneventful for 8mo
25	Kim et al(13);2011*	Korea	52	M	Dyspepsia	+	Antrum	3.5 × 2.3	PAMT	Laparoscopic wedge resection	Uneventful for 5 months
26	Majdoub et al(14);2011	Tunis	53	F	Epigastralgia	NA	Antrum	3×5	PF	Partial gastrectomy	Uneventful for 3mo
27	Kang et al(15);2012*	Korea	47	M	Incidental	+	Mid body, posterior wall and greater curvature	3 × 2	PAMT	Wedge resection	Uneventful for 6 years
28	Kang et al(15);2012*	Korea	63	F	Incidental	+	Lower body, greater curvature	2.2 × 1.6	PAMT	Endoscopic resection	Uneventful for 1 month
29	Schulz et al(16);2012*	Germany	59	M	Heartburn, upper abdominal pain	+	Pylorus	1.5	PAMT	Combined laparoscopic endoscopic local resection	NA
30	Wang et al(17);2012*	China	12	M	Gastrointestinal bleeding	NA	Antrum	NA	PF	Partial gastrectomy	Uneventful for 84 months
31	Li et al(18);2012*	China	47	F	Epigastric discomfort, abdominal pain	-	Antrum	5 × 3 × 2	PAMT	Laparoscopic distal gastrectomy	Uneventful for 1.5 years
32	Bi et al(19)2012*	China	31	M	Abdominal pain	-	Antrum	8	PAMT	NA	NA
33	Bi et al(19)2012*	China	47	F	Abdominal pain	+	Antrum	4.5	PAMT	NA	NA
34	Bi et al(19)2012*	China	42	F	Abdominal distension	-	Antrum	4.6	PAMT	NA	NA
35	Baek et al(20);2014*	Korea	38	F	Incidental	+	Upper body, posterior wall and greater curvature	3.5 × 2.3	PAMT	Wedge resection	Uneventful for 6 months
36	Duckworth et al(21);2014*	USA	16	F	Chest pain, shortness of breath, finger numbness	NA	Posterior mediastinum near the esophagus at the level of the carina	3.2	PF	Thoracoscopic resection	Uneventful for 14 months
37	Duckworth et al(21);2014*	USA	11	F	Severe iron-deficiency anemia	+	Pylorus	3.5	PF	Laparoscopic distal gastrectomy	Uneventful for 15 months
38	Ikemura et al(22);2014*	Japan	27	F	Epigastric pain, melena, anemia	+	Antrum of the lesser curvature side	4.6 × 3.0 × 2.8	PAMT	Partial gastrectomy	Uneventful for 40 months
39	Lee et al(23);2014*	Hong Kong (Filipino)	42	F	Abdominal pain, fever, anemia (fistulating abscess formation)	+	Antrum	12.9 × 11.9 × 10.6	PF	Distal gastrectomy	Uneventful for 3 weeks
40	Li et al(24);2014*	Chinese	32	M	Incidental	-	Antrum, anterior wall	3.4 × 3.0	PAMT	Partial gastrectomy	Uneventful for 3 years
41	Sakamoto et al(25);2014*	Japan	60	M	Epigastralgia	+	Antrum	2	PF	Laparoscopic partial gastrectomy	Uneventful for 12 years
42	Banerjee et al(26);2015*	India	19	F	Dull upper abdominal pain, lump in the right hypochondrium	+	Duodenum (D1), posterior	13.8 × 8.6	PAMT	Distal gastrectomy, proximal duodenectomy, Billroth II gastrojejunostomy	Uneventful for 6 months
43	Fassan et al(27);2015*	Italy (Caucasian)	55	F	Cholelithiasis	NA	Gallbladder	1	PF	Laparoscopic cholecystectomy	No postsurgical complication
44	Lu et al(28);2015*	China	26	F	Progressive abdominal distension, nausea, vomiting, melena	NA	Antrum	NA	PAMT	Distal gastrectomy	NA
45	Ni et al(29);2015*	China	21	F	Melena, dizziness, anemia	+	Antrum, greater curvature	4 × 3 × 3	PF	Distal gastrectomy	Uneventful for 3 years
46	Wei et al(30);2015*	China	50	F	Upper abdominal pain	NA	Antrum	NA	PF	Subtotal gastrectomy	Uneventful for 3 months
47	Dixit et al(31);2016*	India	51	F	Abdominal pain, vomiting, weight loss (with synchronous ovarian neoplasms)	+	Pylorus	8.4 × 6.1 × 5	PAMT	Distal gastrectomy	No postsurgical complication
48	Inoue et al(32);2016*	Japan	36	F	Epigastric pain, anemia	+	Antrum	2.5 × 2.2 × 2.0	PF	Radical resection with laparoscopic endoscopic cooperative surgery	Uneventful for unknown period
49	Jonaitis et al(33);2016*	Lithuania (Caucasian)	28	F	Epigastric pain associated with meals, iron-deficiency anemia, weight loss	+	Antrum, anterior wall	3	PAMT	Partial gastrectomy of the Billroth I type	Follow-up not reported; gastroduodenal anastomositis, resolved with conservative treatment
50	Kane et al(34);2016*	USA (Vietnamese)	28	F	Acute, severe abdominal pain and worsening anemia	+	Antrum	5.5 × 3.5	PF	Distal gastrectomy with a Roux-en-Y gastrojejunostomy	Dyspepsia 23 months thereafter, otherwise uneventful for 23 months (only moderate stenosis of anastomosis)
51	Morris et al(35);2016*	USA	9	F	Intermittent abdominal pain, nausea, vomiting, weight loss	+	Antrum, posterior	5	PF	Laparotomic anterior gastrotomy with tumor resection	Uneventful for 6 months
52	Nagahisa et al(36);2016*	Japan	39	M	Epigastric pain	+	Antrum, anterior wall	3.5 × 3	PAMT	Partial gastrectomy with laparoscopic endoscopic cooperative surgery	Uneventful for 9 months
53	Quero et al(37);2016*	Italy	47	M	Syncope, regurgitation, epigastric discomfort	+	Antrum	6.5	PAMT	Distal gastrectomy	Uneventful for 10 months
54	Spans et al(38);2016*	Belgium	19	M	NA	NA	Antrum	5.5	PF	NA	NA
55	Spans et al(38);2016*	Belgium	65	F	NA	NA	Antrum	4.3 × 3.0 × 1.7	PF	NA	NA
56	Spans et al(38);2016*	Belgium	58	F	NA	NA	Antrum	NA	PF	NA	NA
57	Spans et al(38);2016*	Belgium	51	F	NA	NA	Antrum	9.0 × 8.5 × 5.5	PF	NA	NA
58	Spans et al(38);2016*	Belgium	63	F	NA	NA	Jejunum, proximal	3.5 × 3.0 × 2.0	PF	NA	NA
59	Spans et al(38);2016*	Belgium	76	F	NA	NA	Stomach	4	PF	NA	NA
60	Spans et al(38);2016*	Belgium	62	F	NA	NA	Stomach	NA	PF	NA	NA
61	Spans et al(38);2016*	Belgium	30	F	NA	NA	Stomach	2	PF	NA	NA
62	Spans et al(38);2016*	Belgium	28	M	NA	NA	Gastric body	10 × 6 × 3	PF	NA	NA
63	Spans et al(38);2016*	Belgium	44	F	NA	NA	Stomach	NA	PF	NA	NA
64	Spans et al(38);2016*	Belgium	18	F	NA	NA	Antrum	4.5 × 3.5 × 2.7	PF	NA	NA
65	Spans et al(38);2016*	Belgium	19	F	NA	NA	Stomach	4.5	PF	NA	NA
66	Spans et al(38);2016*	Belgium	46	M	NA	NA	Antrum	3.5	PF	NA	NA
67	Spans et al(38);2016*	Belgium	29	M	NA	NA	Antrum	6.5 × 4.5 × 4.0	PF	NA	NA
68	Spans et al(38);2016*	Belgium	36	F	NA	NA	Antrum	8	PF	NA	NA
69	Spans et al(38);2016*	Belgium	47	F	NA	NA	Antrum	4.5 × 3.7	PF	NA	NA
70	Li et al(39);2016*	Chinese	44	F	Incidental	-	Antrum	0.8 × 0.8	PAMT	Endoscopic submucosal dissection	Uneventful for 6 months
71	Akai et al(40);2017*	Japan	55	M	Incidental	NA	Gastric angle	1.7	PAMT	Laparoscopic partial gastrectomy	NA
72	Gonzalez-Cordero et al(41);2017*	Spain	37	M	Upper gastrointestinal bleeding with hemodynamic instability	NA	Antrum	5.8 × 5 × 4	PF	Antrectomy	Uneventful postoperatively
73	Hu et al(42);2017*	China	26	M	Abdominal distension	+	Fundus	1.8	PF	Endoscopic submucosal dissection	Uneventful for 32 months
74	Hu et al(42);2017*	China	31	F	Abdominal distension	-	Antrum	2.5	PF	Endoscopic submucosal dissection	NA
75	Hu et al(42);2017*	China	72	F	Abdominal distension	+	Antrum	7	PF	Distal subtotal gastrectomy	Uneventful for 56 months
76	Hu et al(42);2017*	China	59	F	Abdominal distension	+	Antrum	2.5	PF	Distal subtotal gastrectomy	Uneventful for 68 months
77	Hu et al(42);2017*	China	52	M	Incidental	+	Fundus	1.2	PF	Endoscopic submucosal dissection	Uneventful for 24 months
78	Hu et al(42);2017*	China	59	F	Melena, anemia	+	Antrum	3	PF	Distal subtotal gastrectomy	Uneventful for 40 months
79	Hu et al(42);2017*	China	48	M	Abdominal distension	+	Antrum	3	PF	Distal subtotal gastrectomy	Uneventful for 95 months
80	Hu et al(42);2017*	China	58	M	Abdominal pain	+	Antrum	3.5	PF	Distal subtotal gastrectomy	Uneventful for 34 months
81	Hu et al(42);2017*	China	46	M	Abdominal distension	-	Antrum	4	PF	Distal subtotal gastrectomy	Uneventful for 65 months
82	Hu et al(42);2017*	China	40	F	Melena, anemia	+	Antrum	3.8	PF	Distal subtotal gastrectomy	Uneventful for 70 months
83	Kawara et al(43);2017*	Japan	66	M	Gastric tumor	-	Antrum	4 × 3	PF	Endoscopic submucosal dissection	Uneventful for 12 months
84	Kim et al(44);2017*	Korea	51	M	Incidental	-	Antrum, lesser curvature	2.0 × 1.5	PAMT	Laparoscopic gastric wedge resection	Uneventful for 3 years
85	Liang et al(45);2017*	China	11	M	Right epigastric discomfort with episodic pain	-	Pylorus, anterior	17 × 10.5 × 5	PAMT	Partial gastrectomy	Uneventful for 12 months
86	Moris et al(46);2017*	USA	63	M	Upper gastrointestinal bleeding, anemia, melena	NA	Duodenum	3 × 3	PF	Pancreas-preserving duodenectomy of the first 2 portions	Uneventful for 20 months, complicated only by a low output pancreatic skin fistula totally drained after 4 months
87	Szurian et al(47);2017*	Austria (Caucasian)	16	F	Anemia, nausea	+	Antrum, anterior wall	6.5	PF	Distal gastrectomy and retrocolic gastrojejunostomy (Billroth II)	Pulmonary embolism postoperatively and discharged on day 9, otherwise uneventful for 6 months
88	Szurian et al(47);2017*	Austria	34	M	Epigastric discomfort, flatulence	+	Pylorus	1.6	PF	Distal gastrectomy and retrocolic gastrojejunostomy (Billroth II)	Uneventful for 16 months
89	Wambura et al(48);2017*	Tanzania (Tanzanian)	41	F	Anemia, epigastric discomfort, melena	+	Antrum	5.5 × 5	PF	Distal gastrectomy with Roux-en-Y gastrojejunostomy	Uneventful for 12 months
90	Yang et al(49);2017*	China	50	F	Abdominal pain	-	Gastric upper body	15 × 10	PF	Laparoscopic partial gastrectomy	Uneventful for 2 years
91	Zhou et al(50);2017*	China	51	M	Epigastric discomfort, heartburn	NA	Antrum, greater curvature	4 × 3 × 1.8	PF	Total resection	Uneventful for 15 months
92	Chen et al(51);2017	China	59	F	Acid regurgitation	NA	Antrum	2	PF	Surgical resection	Uneventful for 20mo
93	Djurić et al(52);2018*	Serbia	14	M	Iron-deficiency anemia, fatigue, epigastric pain	NA	Antrum	NA	PF	Partial gastrectomy	NA
94	Jang et al(53);2018*	Korea	47	F	Heartburn	-	Pylorus	2.5 × 2.0	PF	Antrectomy with Billroth I anastomosis	Uneventful for 7 months
95	Rohit et al(54);2018*	USA	81	F	Weight loss of 3.6 kg in 3 months	NA	Gastric body, lesser curvature	2.7 × 2.4	PF	Non-surgical follow-up	Symptom resolved 3 months after
96	Wang et al(55);2018*	Chinese	52	F	Upper abdominal pain	+	Mid gastric body, greater curvature	1.5 × 1.0 × 1.0	PF	Gastroscope-assisted laparoscopic wedge resection	Uneventful for 10 months
97	Zhang et al(56);2018*	China	31	F	Hematochezia, syncope, upper gastrointestinal bleeding, anemia	+	Upper segment of jejunum	1.2 × 1.0	PF	Exploratory laparotomy and resection of the upper jejunal tumor and local intestine	Uneventful for 3 years
98	Kabincong et al(57);2018	Malaysia	22	F	Epigastric pain and anaemic	NA	Antrum	5.5×3.5×4.3	PF	Laparoscopic wide local excision	NA
99	Fukazawa et al(58);2019*	Japan	14	F	Abdominal pain, hematemesis	+	Antrum	NA	PF	Partial gastrectomy	Uneventful for 16 months
100	Banerjee et al(59);2019*	USA	65	M	Anemia, early satiety, dyspepsia, hematemesis	+	Antrum	5 × 2.3	PF	Wedge resection	NA
101	Lai et al(60);2019*	USA	21	F	NA	NA	Gastric body	NA	PF	Partial gastrectomy	4 years
102	Lai et al(60);2019*	USA	42	F	NA	+	Antrum	NA	PF	Partial gastrectomy	4 years
103	Lai et al(60);2019*	USA	79	F	NA	NA	Antrum	NA	PF	Partial gastrectomy	1 year
104	Lai et al(60);2019*	USA	33	M	NA	NA	Antrum	NA	PF	Partial gastrectomy	11 years
105	Lai et al(60);2019*	USA	60	M	NA	NA	Antrum	NA	PF	Partial gastrectomy	1 year
106	Lai et al(60);2019*	USA	77	M	NA	NA	Gastric body	NA	PF	Partial gastrectomy	2 years
107	Lai et al(60);2019*	USA	45	M	NA	NA	Antrum	NA	PF	Only endoscopic biopsy	0.2 years
108	Li et al(61);2019*	China	5	M	Pale complexion	NA	Antrum	8.2 × 7.5 × 5.5	PF	Distal gastrectomy	36 months
109	Patel et al(62);2019	UK	52	M	Iron deficiency anaemia and abdominal pain revealed a lesion	NA	NA	2.5 × 1.5	PF	NA	NA
110	Kobori et al(63);2019#	Japan	45	F	Pharyngeal discomfort	-	Antrum	1	PF	ESD	Uneventful for 6 mo
111	Nasralla et al(64);2020#	Saudi Arabia	16	M	Hematemesis	+	Cardia	5 × 5 × 4.5	PF	Wedge resection	Uneventful for 3 yr
112	Vieites Branco et al(65);2020#	Portugal	50	F	Intense epigastric pain	-	Antrum	NA	PF	Distal partial gastrectomy, cholecystectomy	NA
113	Tang et al(66);2020#	China	56	M	Dysphagia	-	Esophagus	6.0× 3.0	PF	Endoscopic submucosal dissection	NA
114	Hong et al(67);2020#	China	20	F	Intermittent epigastric pain, tarry stool, weakness and palpitation	+	Antrum	10.0×4.0×3.5	PF	Radical distal gastrectomy	Uneventful for 2 yr
115	Gan et al(68);2020#	United States	44	F	Abdominal pain, vomiting, and fatigue	-	Antrum	6.2 × 3.8× 3.6	PF	Subtotal gastrectomy	NA
116	Arslan et al(69);2020#	United States	16	F	Gastrointestinal bleeding and outlet obstruction	NA	Antrum	15	Corrected to PF	Surgical resection (specific unknown)	NA
117	Arslan et al(69);2020#	United States	68	M	Incidental	NA	Small bowel	8	Corrected to PF	Surgical resection (specific unknown)	NA
118	Perry et al(70);2020#	United States	39	M	Weight loss	NA	Antrum	4.8 × 5.9× 5.6	PF	Gastric wedge resection, EGD	Uneventful for 1 mo
119	Pei et al(71);2020#	China	45	M	Incidental	NA	Antrum	7 × 5.5 × 6	PF	Radical distal gastrectomy	Uneventful for 3 mo
120	Álvarez et al(72);2021#	Spain	41	M	Vomiting, weight loss	NA	Antrum	NA	PF	Distal gastrectomy	NA
121	Gelonch et al(73);2021#	Spain	67	F	Postprandial fullness, weight loss	NA	Antrum	18× 10	PF	Local resection	NA
122	Li et al(74);2021#	China	65	M	Epigastric pain	-	Gastric body	2.6	PF	NA	NA
123	Lin et al(75);2021	China	64	F	Epigastric discomfort	+	Antrum	2.0×2.5×1.7	PF	Distal gastrectomy	Uneventful for 51mo
124	Lin et al(75);2021	China	39	M	Symptomless	+	Gastric upper body	NA	PF	Partial gastric resection	Uneventful for 2mo
125	Wu et al(76);2021	China	15	M	Upper abdominal pain	NA	Near the cardia of the fundus	5×4×2	PAMT	ESD	Uneventful for 3mo
126	Mustafa et al(77);2021	United States	76	M	Symptomless	+	Antrum	5.4	PAMT	Distal gastrectomy	NA
127	Ma et al(78);2021	China	67	F	Melena and anemia	+	Antrum	2.7	PF	Partial gastrectomy	Uneventful for 14mo
128	Ma et al(78);2021	China	23	M	Melena and anemia	+	Antrum and Gastric body	5.3	PF	Partial gastrectomy	Uneventful for 74mo
129	Alkaddour et al(79);2021	USA	64	M	Incidental	NA	Antrum	NA	PF	-	NA
130	Zhao et al(80);2022	China	32	M	Slight intermittent acid regurgitation and abdominal discomfort	NA	Antrum	NA	PF	ESD	Uneventful for 8mo
131	Lu et al(81);2022	China	51	F	Abdominal pain	NA	Duodenal	NA	PF	Surgical resection	NA
132	Higashi et al(82);2022	Japan	30	F	Difficulty in swallowing and breathing	+	Esophageal	3.6 × 4.7 × 5.2	PF	Subtotal esophagectomy	Uneventful for 6mo
133	Zhang et al(83);2022	China	26	M	Abdominal pain and fever	+	Gastro-duodenal junction	7× 11× 5	PF	Distal partial gastrectomy, duodenal bulbectomy, and cholecystectomy	Uneventful for 6mo
134	Almeida et al(84);2022	Portugal	40	M	Epigastric pain	NA	Posterior wall of the stomach	NA	PF	Atypical gastric resection	NA
135	Almeida et al(84);2022	Portugal	79	M	Emergency with abdominal pain, fullness and dizziness	NA	Stomach body	10.1×9.1×8.9	PF	Atypical gastric resection	NA
136	Junquera et al(85);2022	Philippines	62	F	Dyspepsia	NA	Antrum	1.5	PF	ESD	NA
137	Ebi et al(86);2022	Japan	41	F	Symptomless	-	Gastric body	0.9×0.8	PF	NEWS	Uneventful for 12mo
138	Ayyanar et al(87);2022	Indian	50	F	Upper GI bleeding	+	Gastric body	2×2	PAMT	Total gastrectomy	Death
139	krishnan et al(88);2022	Indian	70	F	Upper abdominal pain and dyspepsia	NA	Gastric body	10×8	PAMT	Multi-visceral resection	NA
ESD: Endoscopic submucosal dissection; NEWS: Nonexposed endoscopic wall-inversion surgery ; F: Female; M: Male; NA: Not applicable; PF: Plexiform fibromyxoma；PAMT: plexiform angiomyxoid myofibroblastic tumor; Lost: lost to follow-up. *: It indicates that data is cited in Reference 89. #: It indicates that data is cited in Reference 86
